# Supplementary material for: Deubiquitinase USP9x regulates the proline biosynthesis pathway in non-small cell lung cancer
Source: Cell Death Discov. 2024 Jul 29;10:342. doi: 10.1038/s41420-024-02111-2 (PMC11286954; doi:10.1038/s41420-024-02111-2)
Supplement: Supplementary file 3 — Supplementary Table 1 [file 41420_2024_2111_MOESM3_ESM.xlsx]

## Sheet: usp9x_si1_msea_qea_result
Column1	Total Cmpd	Hits	Statistic Q	Expected Q	Raw p	Holm p	FDR
Glycine and Serine Metabolism	59	6	93.025	20	0.00077745	0.045092	0.004806
Arginine and Proline Metabolism	53	5	92.945	20	0.0009133	0.052058	0.0051753
Urea Cycle	29	4	95.735	20	0.00043496	0.026098	0.0030256
Gluconeogenesis	35	4	88.078	20	0.0010298	0.057671	0.0053869
Warburg Effect	58	4	86.641	20	0.0046422	0.17066	0.0085688
Ammonia Recycling	32	4	77.763	20	0.01144	0.27297	0.012547
Alanine Metabolism	17	4	77.763	20	0.01144	0.27297	0.012547
Glutamate Metabolism	49	4	77.763	20	0.01144	0.27297	0.012547
Aspartate Metabolism	35	3	96.148	20	0.00044494	0.026252	0.0030256
Cysteine Metabolism	26	3	88.571	20	0.0016176	0.088968	0.0073331
Propanoate Metabolism	42	3	88.571	20	0.0016176	0.088968	0.0073331
Pentose Phosphate Pathway	29	3	89.194	20	0.0018742	0.09933	0.0079652
Citric Acid Cycle	32	3	86.227	20	0.00539	0.17066	0.0087267
Purine Metabolism	74	3	76.503	20	0.017279	0.27297	0.018651
Carnitine Synthesis	22	3	74.741	20	0.018714	0.27297	0.019884
Phenylalanine and Tyrosine Metabolism	28	2	93.642	20	0.0004017	0.024503	0.0030256
Threonine and 2-Oxobutanoate Degradation	20	2	90.418	20	0.0026932	0.14005	0.0081912
Pantothenate and CoA Biosynthesis	21	2	88.084	20	0.0034133	0.17066	0.0081912
Selenoamino Acid Metabolism	28	2	88.084	20	0.0034133	0.17066	0.0081912
Histidine Metabolism	43	2	88.084	20	0.0034133	0.17066	0.0081912
Nicotinate and Nicotinamide Metabolism	37	2	88.084	20	0.0034133	0.17066	0.0081912
Pyruvate Metabolism	48	2	88.084	20	0.0034133	0.17066	0.0081912
Riboflavin Metabolism	20	2	88.084	20	0.0034133	0.17066	0.0081912
Thiamine Metabolism	9	2	88.084	20	0.0034133	0.17066	0.0081912
Oxidation of Branched Chain Fatty Acids	26	2	85.782	20	0.0037778	0.17066	0.0081912
Valine, Leucine and Isoleucine Degradation	60	2	85.782	20	0.0037778	0.17066	0.0081912
Phytanic Acid Peroxisomal Oxidation	26	2	85.782	20	0.0037778	0.17066	0.0081912
Malate-Aspartate Shuttle	10	2	88.657	20	0.0038847	0.17066	0.0081912
Lysine Degradation	30	2	89.749	20	0.0039223	0.17066	0.0081912
Nucleotide Sugars Metabolism	20	2	85.79	20	0.0051665	0.17066	0.0085688
Inositol Metabolism	33	2	85.79	20	0.0051665	0.17066	0.0085688
Glycolysis	25	2	85.79	20	0.0051665	0.17066	0.0085688
Galactose Metabolism	38	2	85.79	20	0.0051665	0.17066	0.0085688
Starch and Sucrose Metabolism	31	2	85.79	20	0.0051665	0.17066	0.0085688
Inositol Phosphate Metabolism	26	2	85.79	20	0.0051665	0.17066	0.0085688
Transfer of Acetyl Groups into Mitochondria	22	2	85.777	20	0.0076931	0.20002	0.012166
Glutathione Metabolism	21	2	74.684	20	0.022109	0.27297	0.022779
Bile Acid Biosynthesis	65	2	74.684	20	0.022109	0.27297	0.022779
Methionine Metabolism	43	2	75.01	20	0.023261	0.27297	0.023608
Fatty acid Metabolism	43	1	99.181	20	2.5217e-05	0.0017147	0.00024496
Butyrate Metabolism	19	1	99.181	20	2.5217e-05	0.0017147	0.00024496
Phenylacetate Metabolism	9	1	99.181	20	2.5217e-05	0.0017147	0.00024496
Ethanol Degradation	19	1	99.181	20	2.5217e-05	0.0017147	0.00024496
Mitochondrial Beta-Oxidation of Short Chain Saturated Fatty Acids	27	1	99.181	20	2.5217e-05	0.0017147	0.00024496
Mitochondrial Beta-Oxidation of Medium Chain Saturated Fatty Acids	27	1	99.181	20	2.5217e-05	0.0017147	0.00024496
Mitochondrial Beta-Oxidation of Long Chain Saturated Fatty Acids	28	1	99.181	20	2.5217e-05	0.0017147	0.00024496
Biotin Metabolism	8	1	91.463	20	0.0028149	0.14356	0.0081912
Tyrosine Metabolism	72	1	89.734	20	0.0040956	0.17066	0.0081912
Beta-Alanine Metabolism	34	1	89.734	20	0.0040956	0.17066	0.0081912
Tryptophan Metabolism	60	1	89.734	20	0.0040956	0.17066	0.0081912
Glucose-Alanine Cycle	13	1	89.734	20	0.0040956	0.17066	0.0081912
Steroid Biosynthesis	48	1	83.434	20	0.010919	0.27297	0.012547
Sphingolipid Metabolism	40	1	83.434	20	0.010919	0.27297	0.012547
Glycerolipid Metabolism	25	1	83.434	20	0.010919	0.27297	0.012547
Sulfate/Sulfite Metabolism	22	1	83.434	20	0.010919	0.27297	0.012547
Amino Sugar Metabolism	33	1	83.434	20	0.010919	0.27297	0.012547
Pyrimidine Metabolism	59	1	83.434	20	0.010919	0.27297	0.012547
Beta Oxidation of Very Long Chain Fatty Acids	17	1	83.434	20	0.010919	0.27297	0.012547
Folate Metabolism	29	1	83.434	20	0.010919	0.27297	0.012547
Fructose and Mannose Degradation	32	1	83.434	20	0.010919	0.27297	0.012547
Mitochondrial Electron Transport Chain	19	1	83.434	20	0.010919	0.27297	0.012547
Lactose Synthesis	20	1	83.434	20	0.010919	0.27297	0.012547
Lactose Degradation	9	1	83.434	20	0.010919	0.27297	0.012547
Phosphatidylinositol Phosphate Metabolism	17	1	83.434	20	0.010919	0.27297	0.012547
Trehalose Degradation	11	1	83.434	20	0.010919	0.27297	0.012547
Phosphatidylcholine Biosynthesis	14	1	83.434	20	0.010919	0.27297	0.012547
Phosphatidylethanolamine Biosynthesis	12	1	83.434	20	0.010919	0.27297	0.012547
Porphyrin Metabolism	40	1	72.612	20	0.031182	0.27297	0.031182

## Sheet: usp9x_si2_msea_qea_result
Column1	Total Cmpd	Hits	Statistic Q	Expected Q	Raw p	Holm p	FDR
Glycine and Serine Metabolism	59	5	91.815	20	0.001657	0.11433	0.0025269
Arginine and Proline Metabolism	53	4	91.818	20	0.0016591	0.11433	0.0025269
Urea Cycle	29	4	91.818	20	0.0016591	0.11433	0.0025269
Aspartate Metabolism	35	4	91.818	20	0.0016591	0.11433	0.0025269
Phenylalanine and Tyrosine Metabolism	28	3	92.145	20	0.0021728	0.13315	0.0025269
Ammonia Recycling	32	3	92.145	20	0.0021728	0.13315	0.0025269
Cysteine Metabolism	26	3	92.145	20	0.0021728	0.13315	0.0025269
Propanoate Metabolism	42	3	92.145	20	0.0021728	0.13315	0.0025269
Alanine Metabolism	17	3	92.145	20	0.0021728	0.13315	0.0025269
Glutamate Metabolism	49	3	92.145	20	0.0021728	0.13315	0.0025269
Gluconeogenesis	35	3	89.827	20	0.0028539	0.13315	0.0031257
Pantothenate and CoA Biosynthesis	21	2	92.562	20	0.0020485	0.13315	0.0025269
Selenoamino Acid Metabolism	28	2	92.562	20	0.0020485	0.13315	0.0025269
Pentose Phosphate Pathway	29	2	92.562	20	0.0020485	0.13315	0.0025269
Methionine Metabolism	43	2	92.562	20	0.0020485	0.13315	0.0025269
Histidine Metabolism	43	2	92.562	20	0.0020485	0.13315	0.0025269
Nicotinate and Nicotinamide Metabolism	37	2	92.562	20	0.0020485	0.13315	0.0025269
Purine Metabolism	74	2	92.562	20	0.0020485	0.13315	0.0025269
Fatty acid Metabolism	43	2	92.562	20	0.0020485	0.13315	0.0025269
Pyruvate Metabolism	48	2	92.562	20	0.0020485	0.13315	0.0025269
Riboflavin Metabolism	20	2	92.562	20	0.0020485	0.13315	0.0025269
Butyrate Metabolism	19	2	92.562	20	0.0020485	0.13315	0.0025269
Thiamine Metabolism	9	2	92.562	20	0.0020485	0.13315	0.0025269
Phenylacetate Metabolism	9	2	92.562	20	0.0020485	0.13315	0.0025269
Ethanol Degradation	19	2	92.562	20	0.0020485	0.13315	0.0025269
Mitochondrial Beta-Oxidation of Short Chain Saturated Fatty Acids	27	2	92.562	20	0.0020485	0.13315	0.0025269
Mitochondrial Beta-Oxidation of Medium Chain Saturated Fatty Acids	27	2	92.562	20	0.0020485	0.13315	0.0025269
Mitochondrial Beta-Oxidation of Long Chain Saturated Fatty Acids	28	2	92.562	20	0.0020485	0.13315	0.0025269
Threonine and 2-Oxobutanoate Degradation	20	2	92.523	20	0.0021242	0.13315	0.0025269
Oxidation of Branched Chain Fatty Acids	26	2	92.115	20	0.0022705	0.13315	0.0025269
Valine, Leucine and Isoleucine Degradation	60	2	92.115	20	0.0022705	0.13315	0.0025269
Citric Acid Cycle	32	2	92.115	20	0.0022705	0.13315	0.0025269
Tryptophan Metabolism	60	2	92.115	20	0.0022705	0.13315	0.0025269
Phytanic Acid Peroxisomal Oxidation	26	2	92.115	20	0.0022705	0.13315	0.0025269
Warburg Effect	58	2	92.115	20	0.0022705	0.13315	0.0025269
Malate-Aspartate Shuttle	10	2	80.818	20	0.014365	0.13315	0.014365
Nucleotide Sugars Metabolism	20	1	92.535	20	0.0021442	0.13315	0.0025269
Inositol Metabolism	33	1	92.535	20	0.0021442	0.13315	0.0025269
Glutathione Metabolism	21	1	92.535	20	0.0021442	0.13315	0.0025269
Steroid Biosynthesis	48	1	92.535	20	0.0021442	0.13315	0.0025269
Sphingolipid Metabolism	40	1	92.535	20	0.0021442	0.13315	0.0025269
Bile Acid Biosynthesis	65	1	92.535	20	0.0021442	0.13315	0.0025269
Glycerolipid Metabolism	25	1	92.535	20	0.0021442	0.13315	0.0025269
Glycolysis	25	1	92.535	20	0.0021442	0.13315	0.0025269
Sulfate/Sulfite Metabolism	22	1	92.535	20	0.0021442	0.13315	0.0025269
Galactose Metabolism	38	1	92.535	20	0.0021442	0.13315	0.0025269
Amino Sugar Metabolism	33	1	92.535	20	0.0021442	0.13315	0.0025269
Pyrimidine Metabolism	59	1	92.535	20	0.0021442	0.13315	0.0025269
Beta Oxidation of Very Long Chain Fatty Acids	17	1	92.535	20	0.0021442	0.13315	0.0025269
Folate Metabolism	29	1	92.535	20	0.0021442	0.13315	0.0025269
Starch and Sucrose Metabolism	31	1	92.535	20	0.0021442	0.13315	0.0025269
Fructose and Mannose Degradation	32	1	92.535	20	0.0021442	0.13315	0.0025269
Biotin Metabolism	8	1	92.535	20	0.0021442	0.13315	0.0025269
Betaine Metabolism	21	1	92.535	20	0.0021442	0.13315	0.0025269
Mitochondrial Electron Transport Chain	19	1	92.535	20	0.0021442	0.13315	0.0025269
Lactose Synthesis	20	1	92.535	20	0.0021442	0.13315	0.0025269
Spermidine and Spermine Biosynthesis	18	1	92.535	20	0.0021442	0.13315	0.0025269
Lactose Degradation	9	1	92.535	20	0.0021442	0.13315	0.0025269
Inositol Phosphate Metabolism	26	1	92.535	20	0.0021442	0.13315	0.0025269
Phosphatidylinositol Phosphate Metabolism	17	1	92.535	20	0.0021442	0.13315	0.0025269
Transfer of Acetyl Groups into Mitochondria	22	1	92.535	20	0.0021442	0.13315	0.0025269
Trehalose Degradation	11	1	92.535	20	0.0021442	0.13315	0.0025269
Phosphatidylcholine Biosynthesis	14	1	92.535	20	0.0021442	0.13315	0.0025269
Phosphatidylethanolamine Biosynthesis	12	1	92.535	20	0.0021442	0.13315	0.0025269
Tyrosine Metabolism	72	1	81.575	20	0.013605	0.13315	0.013805
Beta-Alanine Metabolism	34	1	81.575	20	0.013605	0.13315	0.013805
Lysine Degradation	30	1	81.575	20	0.013605	0.13315	0.013805
Glucose-Alanine Cycle	13	1	81.575	20	0.013605	0.13315	0.013805
Carnitine Synthesis	22	1	81.575	20	0.013605	0.13315	0.013805
