# Supplementary material for: Deubiquitinase USP9x regulates the proline biosynthesis pathway in non-small cell lung cancer
Source: Cell Death Discov. 2024 Jul 29;10:342. doi: 10.1038/s41420-024-02111-2 (PMC11286954; doi:10.1038/s41420-024-02111-2)
Supplement: Supplementary file 4 — Supplementary Table 2 [file 41420_2024_2111_MOESM4_ESM.xlsx]

## Sheet: Supplementary_Table_2
									No of unique peptides
#	Visible?	Starred?	Identified Proteins (1080/1183)	Accession Number	Alternate ID	Molecular Weight	Protein Grouping Ambiguity	Taxonomy	Control_1	Control_2	USP9x
51.1	TRUE	Empty	Probable ubiquitin carboxyl-terminal hydrolase FAF-X OS=Homo sapiens OX=9606 GN=USP9X PE=1 SV=4	Q93008	USP9X	290 kDa	TRUE	unknown	0	1	135
338	TRUE	Empty	Enoyl-CoA hydratase, mitochondrial OS=Homo sapiens OX=9606 GN=ECHS1 PE=1 SV=4	P30084	ECHS1	31 kDa		unknown	0	0	26
445	TRUE	Empty	Pyrroline-5-carboxylate reductase 3 OS=Homo sapiens OX=9606 GN=PYCR3 PE=1 SV=3	Q53H96	PYCR3	29 kDa		unknown	0	0	17
460	TRUE	Empty	Insulin receptor substrate 1 OS=Homo sapiens OX=9606 GN=IRS1 PE=1 SV=1	P35568	IRS1	132 kDa		unknown	0	0	16
517	TRUE	Empty	Shootin-1 OS=Homo sapiens OX=9606 GN=SHTN1 PE=1 SV=4	A0MZ66	SHTN1	72 kDa		unknown	0	0	13
669	TRUE	Empty	Protein THEM6 OS=Homo sapiens OX=9606 GN=THEM6 PE=1 SV=2	Q8WUY1	THEM6	24 kDa		unknown	0	0	8
586	TRUE	Empty	Retrotransposon-derived protein PEG10 OS=Homo sapiens OX=9606 GN=PEG10 PE=1 SV=2	Q86TG7	PEG10	80 kDa		unknown	0	0	6
709	TRUE	Empty	EH domain-containing protein 2 OS=Homo sapiens OX=9606 GN=EHD2 PE=1 SV=2	Q9NZN4	EHD2	61 kDa		unknown	0	0	6
868	TRUE	Empty	Cluster of Myomegalin OS=Homo sapiens OX=9606 GN=PDE4DIP PE=1 SV=3 (Q5VU43)	Q5VU43 [2]	PDE4DIP	265 kDa	TRUE	unknown	0	0	3
199.2	TRUE	Empty	ATP-dependent RNA helicase DDX50 OS=Homo sapiens OX=9606 GN=DDX50 PE=1 SV=1	Q9BQ39	DDX50	83 kDa	TRUE	unknown	0	0	2
533	TRUE	Empty	Cluster of Heterogeneous nuclear ribonucleoproteins C1/C2 OS=Homo sapiens OX=9606 GN=HNRNPC PE=1 SV=4 (P07910)	P07910 [4]	HNRNPC	34 kDa	TRUE	unknown	0	0	2
533.1	TRUE	Empty	Heterogeneous nuclear ribonucleoproteins C1/C2 OS=Homo sapiens OX=9606 GN=HNRNPC PE=1 SV=4	P07910	HNRNPC	34 kDa	TRUE	unknown	0	0	2
581	TRUE	Empty	Protein CMSS1 OS=Homo sapiens OX=9606 GN=CMSS1 PE=1 SV=2	Q9BQ75	CMSS1	32 kDa		unknown	0	0	2
613.1	TRUE	Empty	Dolichyl-diphosphooligosaccharide--protein glycosyltransferase subunit STT3B OS=Homo sapiens OX=9606 GN=STT3B PE=1 SV=1	Q8TCJ2	STT3B	94 kDa	TRUE	unknown	0	0	2
617	TRUE	Empty	Metastasis-associated protein MTA2 OS=Homo sapiens OX=9606 GN=MTA2 PE=1 SV=1	O94776	MTA2	75 kDa		unknown	0	0	2
659	TRUE	Empty	ATP-dependent DNA/RNA helicase DHX36 OS=Homo sapiens OX=9606 GN=DHX36 PE=1 SV=2	Q9H2U1	DHX36	115 kDa		unknown	0	0	2
665	TRUE	Empty	Activating signal cointegrator 1 OS=Homo sapiens OX=9606 GN=TRIP4 PE=1 SV=4	Q15650	TRIP4	66 kDa		unknown	0	0	2
775	TRUE	Empty	Ankyrin-3 OS=Homo sapiens OX=9606 GN=ANK3 PE=1 SV=3	Q12955	ANK3	480 kDa		unknown	0	0	2
802	TRUE	Empty	ATP synthase subunit gamma, mitochondrial OS=Homo sapiens OX=9606 GN=ATP5F1C PE=1 SV=1	P36542	ATP5F1C	33 kDa		unknown	0	0	2
844	TRUE	Empty	Heat shock protein 105 kDa OS=Homo sapiens OX=9606 GN=HSPH1 PE=1 SV=1	Q92598	HSPH1	97 kDa		unknown	0	0	2
868.1	TRUE	Empty	Myomegalin OS=Homo sapiens OX=9606 GN=PDE4DIP PE=1 SV=3	Q5VU43	PDE4DIP	265 kDa	TRUE	unknown	0	0	2
868.2	TRUE	Empty	Centrosomal protein of 295 kDa OS=Homo sapiens OX=9606 GN=CEP295 PE=1 SV=4	Q9C0D2	CEP295	295 kDa	TRUE	unknown	0	0	2
883	TRUE	Empty	Arginine/serine-rich coiled-coil protein 2 OS=Homo sapiens OX=9606 GN=RSRC2 PE=1 SV=1	Q7L4I2	RSRC2	51 kDa		unknown	0	0	2
886	TRUE	Empty	Bifunctional polynucleotide phosphatase/kinase OS=Homo sapiens OX=9606 GN=PNKP PE=1 SV=1	Q96T60	PNKP	57 kDa		unknown	0	0	2
894	TRUE	Empty	Ras-related protein Rab-11A OS=Homo sapiens OX=9606 GN=RAB11A PE=1 SV=3	P62491 (+1)	RAB11A	24 kDa		unknown	0	0	2
898	TRUE	Empty	Ceramide synthase 2 OS=Homo sapiens OX=9606 GN=CERS2 PE=1 SV=1	Q96G23	CERS2	45 kDa		unknown	0	0	2
907	TRUE	Empty	CDK5 regulatory subunit-associated protein 2 OS=Homo sapiens OX=9606 GN=CDK5RAP2 PE=1 SV=5	Q96SN8	CDK5RAP2	215 kDa	TRUE	unknown	0	0	2
926	TRUE	Empty	Receptor-interacting serine/threonine-protein kinase 2 OS=Homo sapiens OX=9606 GN=RIPK2 PE=1 SV=2	O43353	RIPK2	61 kDa		unknown	0	0	2
934	TRUE	Empty	cAMP-dependent protein kinase type I-alpha regulatory subunit OS=Homo sapiens OX=9606 GN=PRKAR1A PE=1 SV=1	P10644	PRKAR1A	43 kDa		unknown	0	0	2
936	TRUE	Empty	cAMP-dependent protein kinase type I-beta regulatory subunit OS=Homo sapiens OX=9606 GN=PRKAR1B PE=1 SV=4	P31321	PRKAR1B	43 kDa		unknown	0	0	2
942	TRUE	Empty	Torsin-1A-interacting protein 1 OS=Homo sapiens OX=9606 GN=TOR1AIP1 PE=1 SV=2	Q5JTV8	TOR1AIP1	66 kDa		unknown	0	0	2
949	TRUE	Empty	Ubiquitin-associated and SH3 domain-containing protein B OS=Homo sapiens OX=9606 GN=UBASH3B PE=1 SV=2	Q8TF42	UBASH3B	73 kDa		unknown	0	0	2
951	TRUE	Empty	Actin-related protein 2/3 complex subunit 1A OS=Homo sapiens OX=9606 GN=ARPC1A PE=1 SV=2	Q92747	ARPC1A	42 kDa		unknown	0	0	2
963	TRUE	Empty	Thiosulfate sulfurtransferase/rhodanese-like domain-containing protein 2 OS=Homo sapiens OX=9606 GN=TSTD2 PE=1 SV=1	Q5T7W7	TSTD2	58 kDa		unknown	0	0	2
170	TRUE	Empty	Acetyl-CoA carboxylase 1 OS=Homo sapiens OX=9606 GN=ACACA PE=1 SV=2	Q13085	ACACA	266 kDa		unknown	0	0	1
215	TRUE	Empty	Protein PRRC2C OS=Homo sapiens OX=9606 GN=PRRC2C PE=1 SV=4	Q9Y520	PRRC2C	317 kDa	TRUE	unknown	0	0	1
320	TRUE	Empty	Constitutive coactivator of PPAR-gamma-like protein 1 OS=Homo sapiens OX=9606 GN=FAM120A PE=1 SV=2	Q9NZB2	FAM120A	122 kDa	TRUE	unknown	0	0	1
370	TRUE	Empty	Ribosomal biogenesis protein LAS1L OS=Homo sapiens OX=9606 GN=LAS1L PE=1 SV=2	Q9Y4W2	LAS1L	83 kDa		unknown	0	0	1
441.2	TRUE	Empty	Patatin-like phospholipase domain-containing protein 7 OS=Homo sapiens OX=9606 GN=PNPLA7 PE=1 SV=4	Q6ZV29	PNPLA7	146 kDa	TRUE	unknown	0	0	1
480	TRUE	Empty	Splicing factor 3B subunit 1 OS=Homo sapiens OX=9606 GN=SF3B1 PE=1 SV=3	O75533	SF3B1	146 kDa		unknown	0	0	1
533.2	TRUE	Empty	Heterogeneous nuclear ribonucleoprotein C-like 3 OS=Homo sapiens OX=9606 GN=HNRNPCL3 PE=2 SV=1	B7ZW38 (+2)	HNRNPCL3	32 kDa	TRUE	unknown	0	0	1
584	TRUE	Empty	Cluster of Chromodomain-helicase-DNA-binding protein 2 OS=Homo sapiens OX=9606 GN=CHD2 PE=1 SV=2 (O14647)	O14647 [3]	CHD2	211 kDa	TRUE	unknown	0	0	1
584.1	TRUE	Empty	Chromodomain-helicase-DNA-binding protein 2 OS=Homo sapiens OX=9606 GN=CHD2 PE=1 SV=2	O14647	CHD2	211 kDa	TRUE	unknown	0	0	1
584.2	TRUE	Empty	Chromodomain-helicase-DNA-binding protein 1 OS=Homo sapiens OX=9606 GN=CHD1 PE=1 SV=2	O14646	CHD1	197 kDa	TRUE	unknown	0	0	1
618	TRUE	Empty	Thyroid receptor-interacting protein 6 OS=Homo sapiens OX=9606 GN=TRIP6 PE=1 SV=3	Q15654	TRIP6	50 kDa		unknown	0	0	1
707	TRUE	Empty	Splicing factor 1 OS=Homo sapiens OX=9606 GN=SF1 PE=1 SV=4	Q15637	SF1	68 kDa		unknown	0	0	1
723	TRUE	Empty	Kinesin-like protein KIF15 OS=Homo sapiens OX=9606 GN=KIF15 PE=1 SV=1	Q9NS87	KIF15	160 kDa		unknown	0	0	1
734	TRUE	Empty	Ribose-phosphate pyrophosphokinase 2 OS=Homo sapiens OX=9606 GN=PRPS2 PE=1 SV=2	P11908 (+1)	PRPS2	35 kDa		unknown	0	0	1
765	TRUE	Empty	Cyclin-dependent kinase 11B OS=Homo sapiens OX=9606 GN=CDK11B PE=1 SV=4	P21127 (+1)	CDK11B	93 kDa		unknown	0	0	1
766	TRUE	Empty	Helicase with zinc finger domain 2 OS=Homo sapiens OX=9606 GN=HELZ2 PE=1 SV=6	Q9BYK8	HELZ2	295 kDa		unknown	0	0	1
767	TRUE	Empty	Splicing factor 3A subunit 1 OS=Homo sapiens OX=9606 GN=SF3A1 PE=1 SV=1	Q15459	SF3A1	89 kDa		unknown	0	0	1
792	TRUE	Empty	Nucleolar protein 58 OS=Homo sapiens OX=9606 GN=NOP58 PE=1 SV=1	Q9Y2X3	NOP58	60 kDa		unknown	0	0	1
824	TRUE	Empty	Eukaryotic translation initiation factor 3 subunit F OS=Homo sapiens OX=9606 GN=EIF3F PE=1 SV=1	O00303	EIF3F	38 kDa		unknown	0	0	1
830	TRUE	Empty	Calcium homeostasis endoplasmic reticulum protein OS=Homo sapiens OX=9606 GN=CHERP PE=1 SV=3	Q8IWX8	CHERP	104 kDa		unknown	0	0	1
859	TRUE	Empty	Mitochondrial 2-oxoglutarate/malate carrier protein OS=Homo sapiens OX=9606 GN=SLC25A11 PE=1 SV=3	Q02978	SLC25A11	34 kDa		unknown	0	0	1
863	TRUE	Empty	Constitutive coactivator of PPAR-gamma-like protein 2 OS=Homo sapiens OX=9606 GN=FAM120C PE=1 SV=3	Q9NX05	FAM120C	121 kDa	TRUE	unknown	0	0	1
880	TRUE	Empty	Exosome complex component RRP4 OS=Homo sapiens OX=9606 GN=EXOSC2 PE=1 SV=2	Q13868	EXOSC2	33 kDa		unknown	0	0	1
884	TRUE	Empty	Calcium-dependent secretion activator 2 OS=Homo sapiens OX=9606 GN=CADPS2 PE=1 SV=2	Q86UW7	CADPS2	148 kDa		unknown	0	0	1
887	TRUE	Empty	Cluster of Putative HERC2-like protein 3 OS=Homo sapiens OX=9606 GN=HERC2P3 PE=5 SV=2 (Q9BVR0)	Q9BVR0 [2]	HERC2P3	129 kDa	TRUE	unknown	0	0	1
887.1	TRUE	Empty	Putative HERC2-like protein 3 OS=Homo sapiens OX=9606 GN=HERC2P3 PE=5 SV=2	Q9BVR0	HERC2P3	129 kDa	TRUE	unknown	0	0	1
